# Supplementary material for: Stable Reusability of Nanocellulose Aerogels with Amino Group Modification in Adsorption/Desorption Cycles for CO2 Capture
Source: Materials (Basel). 2025 Jan 8;18(2):243. doi: 10.3390/ma18020243 (PMC11766845; doi:10.3390/ma18020243)
Supplement: Supplementary file 1 [file materials-18-00243-s001.zip]

Archive with 1 entries (1 files):
- materials-3339761-supplementary.pdf
